# Supplementary material for: Short-Term Chronic Toxicity of Copper to Hyalella azteca: Contrast in Terms of Equilibrating Diet, Diet Type, and Organic Matter Source
Source: Toxics. 2024 Aug 20;12(8):608. doi: 10.3390/toxics12080608 (PMC11358939; doi:10.3390/toxics12080608)
Supplement: Supplementary file 1 [file toxics-12-00608-s001.zip]

Archive with 1 entries (1 files):
- toxics-3136253-supplementary.pdf
